# Supplementary material for: International overview of phallometric testing for sexual offending behaviour and sexual risk
Source: BJPsych Int. 2021 Nov;18(4):E11. doi: 10.1192/bji.2021.17 (PMC8554943; doi:10.1192/bji.2021.17)
Supplement: Supplementary file 1 [file S2056474021000179sup.zip]

Archive with 4 entries (4 files):
- S2056474021000179sup001.pdf
- S2056474021000179sup002.pdf
- S2056474021000179sup003.pdf
- S2056474021000179sup004.pdf
